# Supplementary material for: Two new species of the genus Acrolepiopsis Gaedike, 1970 (Lepidoptera, Glyphipterigidae) from Korea
Source: Biodivers Data J. 2025 Sep 11;13:e163874. doi: 10.3897/BDJ.13.e163874 (PMC12447079; doi:10.3897/BDJ.13.e163874)
Supplement: XML Treatment for Acrolepiopsis quinquelobatae [file BDJ.13.e163874-treatment1.xml]

<!DOCTYPE tp:taxon-treatment
  PUBLIC "-//TaxonX//DTD Taxonomic Treatment Publishing DTD v0 20100105//EN" "tax-treatment-NSO.dtd">
<tp:taxon-treatment xmlns:tp="http://www.plazi.org/taxpub"><tp:treatment-meta><mixed-citation publication-type="journal"><person-group><name><surname>Jeong</surname><given-names>June-Hyeok</given-names></name><name><surname>Heo</surname><given-names>Un-Hong</given-names></name><name><surname>Lee</surname><given-names>Ji-Young</given-names></name><name><surname>Oh</surname><given-names>Jae-In</given-names></name><name><surname>Song</surname><given-names>Young-Gwang</given-names></name><name><surname>Kim</surname><given-names>Sang-Yoon</given-names></name><name><surname>Park</surname><given-names>Yonghwan</given-names></name><name><surname>Byun</surname><given-names>Bong-Kyu</given-names></name></person-group><article-title>Two new species of the genus <italic>Acrolepiopsis</italic> Gaedike, 1970 (Lepidoptera, Glyphipterigidae) from Korea</article-title><source>Biodivers Data J</source><day>11</day><month>09</month><year>2025</year><volume>13</volume><pub-id pub-id-type="doi">10.3897/BDJ.13.e163874</pub-id></mixed-citation></tp:treatment-meta><tp:nomenclature><tp:taxon-name><object-id xmlns:xlink="http://www.w3.org/1999/xlink" content-type="arpha" xlink:type="simple">96B48B68-5A92-50D6-909B-8E329020A18B</object-id><tp:taxon-name-part taxon-name-part-type="genus">Acrolepiopsis</tp:taxon-name-part> <tp:taxon-name-part taxon-name-part-type="species">quinquelobatae</tp:taxon-name-part><object-id xmlns:xlink="http://www.w3.org/1999/xlink" content-type="zoobank" xlink:type="simple" object-id-type="ZooBank">8B09C67A-0DB1-4C9A-8416-AECC12637FC2</object-id></tp:taxon-name><tp:taxon-authority>Jeong &amp; Byun</tp:taxon-authority><tp:taxon-status xmlns:xlink="http://www.w3.org/1999/xlink" xlink:type="simple">sp. nov.</tp:taxon-status></tp:nomenclature><tp:treatment-sec sec-type="materials"><title>Materials</title><list list-type="alpha-lower" list-content="occurrences"><list-item><p><bold>Type status:</bold> <named-content xmlns:xlink="http://www.w3.org/1999/xlink" content-type="dwc:typeStatus" xlink:type="simple">Holotype</named-content>. <bold>Occurrence:</bold> catalogNumber: <named-content xmlns:xlink="http://www.w3.org/1999/xlink" content-type="dwc:catalogNumber" xlink:type="simple">HNU_DNA_10049</named-content>; recordedBy: <named-content xmlns:xlink="http://www.w3.org/1999/xlink" content-type="dwc:recordedBy" xlink:type="simple">UH Heo</named-content>; individualCount: <named-content xmlns:xlink="http://www.w3.org/1999/xlink" content-type="dwc:individualCount" xlink:type="simple">1</named-content>; sex: <named-content xmlns:xlink="http://www.w3.org/1999/xlink" content-type="dwc:sex" xlink:type="simple">male</named-content>; lifeStage: <named-content xmlns:xlink="http://www.w3.org/1999/xlink" content-type="dwc:lifeStage" xlink:type="simple">adult</named-content>; otherCatalogNumbers: <named-content xmlns:xlink="http://www.w3.org/1999/xlink" content-type="dwc:otherCatalogNumbers" xlink:type="simple">gen. slide no. HNUSEL-1297, DNA barcode Accession number (GenBank) PV748140</named-content>; occurrenceID: <named-content xmlns:xlink="http://www.w3.org/1999/xlink" content-type="dwc:occurrenceID" xlink:type="simple">1D175540-5FA9-501B-9E6F-487D20686876</named-content>; <bold>Taxon:</bold> order: <named-content xmlns:xlink="http://www.w3.org/1999/xlink" content-type="dwc:order" xlink:type="simple">Lepidoptera</named-content>; family: <named-content xmlns:xlink="http://www.w3.org/1999/xlink" content-type="dwc:family" xlink:type="simple">Glyphipterigidae</named-content>; genus: <named-content xmlns:xlink="http://www.w3.org/1999/xlink" content-type="dwc:genus" xlink:type="simple"><italic>Acrolepiopsis</italic></named-content>; <bold>Location:</bold> country: <named-content xmlns:xlink="http://www.w3.org/1999/xlink" content-type="dwc:country" xlink:type="simple">Korea</named-content>; stateProvince: <named-content xmlns:xlink="http://www.w3.org/1999/xlink" content-type="dwc:stateProvince" xlink:type="simple">GW</named-content>; locality: <named-content xmlns:xlink="http://www.w3.org/1999/xlink" content-type="dwc:locality" xlink:type="simple">Chuncheon-si, Mt. Geumbyeong</named-content>; <bold>Event:</bold> year: <named-content xmlns:xlink="http://www.w3.org/1999/xlink" content-type="dwc:year" xlink:type="simple">2023</named-content>; month: <named-content xmlns:xlink="http://www.w3.org/1999/xlink" content-type="dwc:month" xlink:type="simple">vii</named-content>; day: <named-content xmlns:xlink="http://www.w3.org/1999/xlink" content-type="dwc:day" xlink:type="simple">28</named-content></p></list-item><list-item><p><bold>Type status:</bold> <named-content xmlns:xlink="http://www.w3.org/1999/xlink" content-type="dwc:typeStatus" xlink:type="simple">Paratype</named-content>. <bold>Occurrence:</bold> catalogNumber: <named-content xmlns:xlink="http://www.w3.org/1999/xlink" content-type="dwc:catalogNumber" xlink:type="simple">HNU_DNA_10048, 10050, 10051, 10052</named-content>; recordedBy: <named-content xmlns:xlink="http://www.w3.org/1999/xlink" content-type="dwc:recordedBy" xlink:type="simple">UH Heo</named-content>; individualCount: <named-content xmlns:xlink="http://www.w3.org/1999/xlink" content-type="dwc:individualCount" xlink:type="simple">4 </named-content>; sex: <named-content xmlns:xlink="http://www.w3.org/1999/xlink" content-type="dwc:sex" xlink:type="simple">1female, 3exs(abdomens missing)</named-content>; lifeStage: <named-content xmlns:xlink="http://www.w3.org/1999/xlink" content-type="dwc:lifeStage" xlink:type="simple">adult</named-content>; otherCatalogNumbers: <named-content xmlns:xlink="http://www.w3.org/1999/xlink" content-type="dwc:otherCatalogNumbers" xlink:type="simple">gen. slide no. HNUSEL-1295, DNA barcode Accession number (GenBank) PV748138, PV748139, PV748141, PV748142.</named-content>; <bold>Taxon:</bold> order: <named-content xmlns:xlink="http://www.w3.org/1999/xlink" content-type="dwc:order" xlink:type="simple">Lepidoptera</named-content>; family: <named-content xmlns:xlink="http://www.w3.org/1999/xlink" content-type="dwc:family" xlink:type="simple">Glyphipterigidae </named-content>; genus: <named-content xmlns:xlink="http://www.w3.org/1999/xlink" content-type="dwc:genus" xlink:type="simple"><italic>Acrolepiopsis</italic></named-content>; <bold>Location:</bold> country: <named-content xmlns:xlink="http://www.w3.org/1999/xlink" content-type="dwc:country" xlink:type="simple">Korea</named-content>; stateProvince: <named-content xmlns:xlink="http://www.w3.org/1999/xlink" content-type="dwc:stateProvince" xlink:type="simple">GW </named-content>; locality: <named-content xmlns:xlink="http://www.w3.org/1999/xlink" content-type="dwc:locality" xlink:type="simple">Chuncheon-si, Mt. Geumbyeong</named-content>; <bold>Event:</bold> year: <named-content xmlns:xlink="http://www.w3.org/1999/xlink" content-type="dwc:year" xlink:type="simple">2023</named-content>; month: <named-content xmlns:xlink="http://www.w3.org/1999/xlink" content-type="dwc:month" xlink:type="simple">vii </named-content>; day: <named-content xmlns:xlink="http://www.w3.org/1999/xlink" content-type="dwc:day" xlink:type="simple">28</named-content></p></list-item></list></tp:treatment-sec><tp:treatment-sec sec-type="Description"><title>Description</title><p><bold>Adult</bold> (Fig. <xref ref-type="fig" rid="F13296629">2</xref><xref ref-type="fig" rid="F13296634">a</xref>). Wingspan 8.0-9.0 mm.</p><p><bold>Head: </bold>Covered with a dense patch of bright ochreous scales; antennae light brown, with scattered black rings; labial palpus straight, black dorsally, and brown ventrally.</p><p><bold>Thorax:</bold> Black, mixed with dark brown scales; tegular covered with black scales. Legs dark silvery-white; fore- and hind tibia deep fuscous, and white ring in middle; hind tarsus black with alternating white bands. Fore-wing ground colour black, scattered with irregular light brown spots and several small white spots along margins; gradually darkened to deep black towards the apex. Costal streaks short yellow-ochreous spots, with 5–6 evenly spaced along the middle of outer margin; dorsal streaks located at 1/3 of hind margin, twice as long and thick as costal streaks, forming white triangular shapes. Hind-wings light grey, lanceolate, and gradually tapering towards tip.</p><p><bold>Abdomen:</bold> Brown with a light grey colour.</p><p><bold>Male genitalia </bold>(Fig. <xref ref-type="fig" rid="F13296664">3</xref><xref ref-type="fig" rid="F13296670">a</xref>)<bold>.</bold> Anal tube thick, membranous, and elongated arch-shape. Anellus has a sclerotised edge, forming an arch that gradually tapers towards tip, and half the length of anal tube. Valva narrows towards tip with slight curve, 7-8 long setae in middle of inner edge and short setae covering the tip. Sacculus rounded, swollen, covered halfway with long setae as long as valva. Saccus 1.7 times longer than valva, gradually tapering and becoming rounded towards tip, and surrounded by membranous structure. Aedeagus as long as the entire genitalia, gradually narrowing from 1/6 point and maintaining same thickness from 2/5 point to tip.</p><p><bold>Female genitalia </bold>(Fig. <xref ref-type="fig" rid="F13296664">3</xref><xref ref-type="fig" rid="F13296671">b</xref>)<bold>.</bold> Apophyses anteriores and apophyses posteriores equal in length. Apophyses posteriores curve once at 1/3 point and again at the 2/3 point. Antrum flat, and sclerotised border. Ostium bursae narrow, circular shape with a sclerotised edge. Ductus bursae twice as long as apophyses posteriores, thick and sclerotised for first half, while remaining portion thin and membranous. Corpus bursae twice as long as apophyses anteriores, thin, membranous oval shape, with 2/3 region being thickened and wrinkled. Signa absent.</p></tp:treatment-sec><tp:treatment-sec sec-type="Diagnosis"><title>Diagnosis</title><p>This species is very similar to <italic>Acrolepiopsis nagaimo</italic> Yasuda, 2000, but it can be distinguished by the more pointed fore-wings and yellowish-brown costal streaks, as well as by the male genitalia, which have a longer and more slender aedeagus. (<xref ref-type="bibr" rid="B13293871">Yasuda 2000</xref>).</p></tp:treatment-sec><tp:treatment-sec sec-type="Etymology"><title>Etymology</title><p>The specific name <italic>quinquelobatae</italic> is derived from the genitive form of the plant name <italic>Dioscorea quinquelobata</italic>, indicating the host plant from which this species was reared.</p></tp:treatment-sec><tp:treatment-sec sec-type="Distribution"><title>Distribution</title><p>Korea (endemic).</p></tp:treatment-sec><tp:treatment-sec sec-type="Notes"><title>Notes</title><p>This new species, <italic>Acrolepiopsis quinquelobatae </italic>sp. nov., shows a distinct genetic divergence from the closely-related Korean species <italic>A. nagaimo</italic>, with a genetic distance ranging from 9.0-10.8% (Fig. <xref ref-type="fig" rid="F13293889">1</xref>). In addition, a comparison with <italic>A. orchidophaga</italic>, which has a similar genital morphology, reveals that the male genitalia of <italic>A. quinquelobatae</italic> has a more slender valva and saccus, and the female genitalia is distinguished by a circular-shaped ostium bursae. The larva was reared on <italic>Dioscorea quinquelobata</italic> Thunb.</p></tp:treatment-sec><tp:treatment-sec sec-type="Host plant"><title>Host plant</title><p>The holotype and paratypes were obtained by rearing larvae on the host plant, <italic>Dioscorea quinquelobata</italic> Thunb. [Dioscoreaceae].</p></tp:treatment-sec><tp:treatment-sec><!--Section generated to contain objects referenced in tp:taxon-treatment.--><fig-group id="F13296629" position="float" orientation="portrait"><caption><p>Adults of new species of genus <italic>Acrolepiopsis</italic>. Scale bar: 2 mm.</p></caption><fig id="F13296634" position="float" orientation="portrait"><object-id xmlns:xlink="http://www.w3.org/1999/xlink" content-type="arpha" xlink:type="simple">1D085652-0E5A-5970-B55E-696FFF928282</object-id><object-id xmlns:xlink="http://www.w3.org/1999/xlink" content-type="doi" xlink:type="simple">10.3897/BDJ.13.e163874.figure2a</object-id><label>Figure 2a.</label><caption><p>Adult of <italic>A.</italic> <italic>quinquelobatae</italic> sp. nov. (Holotype);    </p></caption><graphic xmlns:xlink="http://www.w3.org/1999/xlink" xlink:href="bdj-13-e163874-g002_a.png" xlink:type="simple" position="float" orientation="portrait" id="oo_1361431.png"><uri content-type="original_file" xlink:type="simple">https://binary.pensoft.net/fig/1361431</uri></graphic></fig><fig id="F13296635" position="float" orientation="portrait"><object-id xmlns:xlink="http://www.w3.org/1999/xlink" content-type="arpha" xlink:type="simple">CC8AE1F4-9AFD-5E30-ADB0-ADAAE502191D</object-id><object-id xmlns:xlink="http://www.w3.org/1999/xlink" content-type="doi" xlink:type="simple">10.3897/BDJ.13.e163874.figure2b</object-id><label>Figure 2b.</label><caption><p>Adult of <italic>A. koreana</italic> sp. nov. (Holotype).   </p></caption><graphic xmlns:xlink="http://www.w3.org/1999/xlink" xlink:href="bdj-13-e163874-g002_b.png" xlink:type="simple" position="float" orientation="portrait" id="oo_1361432.png"><uri content-type="original_file" xlink:type="simple">https://binary.pensoft.net/fig/1361432</uri></graphic></fig></fig-group><fig id="F13296634" position="float" orientation="portrait"><object-id xmlns:xlink="http://www.w3.org/1999/xlink" content-type="arpha" xlink:type="simple">1D085652-0E5A-5970-B55E-696FFF928282</object-id><object-id xmlns:xlink="http://www.w3.org/1999/xlink" content-type="doi" xlink:type="simple">10.3897/BDJ.13.e163874.figure2a</object-id><label>Figure 2a.</label><caption><p>Adult of <italic>A.</italic> <italic>quinquelobatae</italic> sp. nov. (Holotype);    </p></caption><graphic xmlns:xlink="http://www.w3.org/1999/xlink" xlink:href="bdj-13-e163874-g002_a.png" xlink:type="simple" position="float" orientation="portrait" id="oo_1361431.png"><uri content-type="original_file" xlink:type="simple">https://binary.pensoft.net/fig/1361431</uri></graphic></fig><fig-group id="F13296664" position="float" orientation="portrait"><caption><p>Male and female genitalia of <italic>Acrolepiopsis</italic>. Scale bar: 0.5 mm.</p></caption><fig id="F13296670" position="float" orientation="portrait"><object-id xmlns:xlink="http://www.w3.org/1999/xlink" content-type="arpha" xlink:type="simple">022A7402-3C00-5634-A429-917A575917DD</object-id><object-id xmlns:xlink="http://www.w3.org/1999/xlink" content-type="doi" xlink:type="simple">10.3897/BDJ.13.e163874.figure3a</object-id><label>Figure 3a.</label><caption><p><italic>A. </italic><italic>quinquelobatae</italic> sp. nov. (♂, Holotype, gen. slide no. HNUSEL-1297);   </p></caption><graphic xmlns:xlink="http://www.w3.org/1999/xlink" xlink:href="bdj-13-e163874-g003_a.png" xlink:type="simple" position="float" orientation="portrait" id="oo_1361428.png"><uri content-type="original_file" xlink:type="simple">https://binary.pensoft.net/fig/1361428</uri></graphic></fig><fig id="F13296671" position="float" orientation="portrait"><object-id xmlns:xlink="http://www.w3.org/1999/xlink" content-type="arpha" xlink:type="simple">ED0879A9-B607-5A55-808C-F50381C47674</object-id><object-id xmlns:xlink="http://www.w3.org/1999/xlink" content-type="doi" xlink:type="simple">10.3897/BDJ.13.e163874.figure3b</object-id><label>Figure 3b.</label><caption><p><italic>A. </italic><italic>quinquelobatae</italic> sp. nov., female<italic> </italic>(♀, gen. slide no. HNUSEL-1295); </p></caption><graphic xmlns:xlink="http://www.w3.org/1999/xlink" xlink:href="bdj-13-e163874-g003_b.png" xlink:type="simple" position="float" orientation="portrait" id="oo_1361434.png"><uri content-type="original_file" xlink:type="simple">https://binary.pensoft.net/fig/1361434</uri></graphic></fig><fig id="F13296672" position="float" orientation="portrait"><object-id xmlns:xlink="http://www.w3.org/1999/xlink" content-type="arpha" xlink:type="simple">05C235E1-98C5-5062-A50A-6B2C863C0E93</object-id><object-id xmlns:xlink="http://www.w3.org/1999/xlink" content-type="doi" xlink:type="simple">10.3897/BDJ.13.e163874.figure3c</object-id><label>Figure 3c.</label><caption><p><italic>A. koreana</italic> sp. nov. (♀, Holotype, gen. slide no. HNUSEL-1009).</p></caption><graphic xmlns:xlink="http://www.w3.org/1999/xlink" xlink:href="bdj-13-e163874-g003_c.png" xlink:type="simple" position="float" orientation="portrait" id="oo_1361430.png"><uri content-type="original_file" xlink:type="simple">https://binary.pensoft.net/fig/1361430</uri></graphic></fig></fig-group><fig id="F13296670" position="float" orientation="portrait"><object-id xmlns:xlink="http://www.w3.org/1999/xlink" content-type="arpha" xlink:type="simple">022A7402-3C00-5634-A429-917A575917DD</object-id><object-id xmlns:xlink="http://www.w3.org/1999/xlink" content-type="doi" xlink:type="simple">10.3897/BDJ.13.e163874.figure3a</object-id><label>Figure 3a.</label><caption><p><italic>A. </italic><italic>quinquelobatae</italic> sp. nov. (♂, Holotype, gen. slide no. HNUSEL-1297);   </p></caption><graphic xmlns:xlink="http://www.w3.org/1999/xlink" xlink:href="bdj-13-e163874-g003_a.png" xlink:type="simple" position="float" orientation="portrait" id="oo_1361428.png"><uri content-type="original_file" xlink:type="simple">https://binary.pensoft.net/fig/1361428</uri></graphic></fig><fig id="F13296671" position="float" orientation="portrait"><object-id xmlns:xlink="http://www.w3.org/1999/xlink" content-type="arpha" xlink:type="simple">ED0879A9-B607-5A55-808C-F50381C47674</object-id><object-id xmlns:xlink="http://www.w3.org/1999/xlink" content-type="doi" xlink:type="simple">10.3897/BDJ.13.e163874.figure3b</object-id><label>Figure 3b.</label><caption><p><italic>A. </italic><italic>quinquelobatae</italic> sp. nov., female<italic> </italic>(♀, gen. slide no. HNUSEL-1295); </p></caption><graphic xmlns:xlink="http://www.w3.org/1999/xlink" xlink:href="bdj-13-e163874-g003_b.png" xlink:type="simple" position="float" orientation="portrait" id="oo_1361434.png"><uri content-type="original_file" xlink:type="simple">https://binary.pensoft.net/fig/1361434</uri></graphic></fig><fig id="F13293889" position="float" orientation="portrait"><object-id xmlns:xlink="http://www.w3.org/1999/xlink" content-type="arpha" xlink:type="simple">9B528A49-5771-5F34-822A-FF223CBDDA13</object-id><object-id xmlns:xlink="http://www.w3.org/1999/xlink" content-type="doi" xlink:type="simple">10.3897/BDJ.13.e163874.figure3a</object-id><label>Figure 1.</label><caption><p>Neighbour–Joining tree of the genus <italic>Acrolepiopsis</italic> in Korea, based on the DNA barcode region.</p></caption><graphic xmlns:xlink="http://www.w3.org/1999/xlink" xlink:href="bdj-13-e163874-g001.png" position="float" id="oo_1398020.png" orientation="portrait" xlink:type="simple"><uri content-type="original_file" xlink:type="simple">https://binary.pensoft.net/fig/1398020</uri></graphic></fig></tp:treatment-sec><ref-list><ref id="B13293871"><element-citation xmlns:xlink="http://www.w3.org/1999/xlink" publication-type="article" xlink:type="simple"><person-group person-group-type="author"><name name-style="western"><surname>Yasuda</surname><given-names>K</given-names></name></person-group><year>2000</year><article-title>A new species of the genus <italic>Acrolepiopsis</italic> Gaedike (Lepidoptera: Acrolepiidae) injurious to Chinese yam and its closely allied species from Japan</article-title><source>Applied Entomology and Zoology</source><volume>35</volume><fpage>419</fpage><lpage>425</lpage><pub-id pub-id-type="doi">10.1303/aez.2000.419</pub-id></element-citation></ref></ref-list></tp:taxon-treatment>
