# Supplementary material for: Two new species of the genus Acrolepiopsis Gaedike, 1970 (Lepidoptera, Glyphipterigidae) from Korea
Source: Biodivers Data J. 2025 Sep 11;13:e163874. doi: 10.3897/BDJ.13.e163874 (PMC12447079; doi:10.3897/BDJ.13.e163874)
Supplement: XML Treatment for Acrolepiopsis koreana [file BDJ.13.e163874-treatment2.xml]

<!DOCTYPE tp:taxon-treatment
  PUBLIC "-//TaxonX//DTD Taxonomic Treatment Publishing DTD v0 20100105//EN" "tax-treatment-NSO.dtd">
<tp:taxon-treatment xmlns:tp="http://www.plazi.org/taxpub"><tp:treatment-meta><mixed-citation publication-type="journal"><person-group><name><surname>Jeong</surname><given-names>June-Hyeok</given-names></name><name><surname>Heo</surname><given-names>Un-Hong</given-names></name><name><surname>Lee</surname><given-names>Ji-Young</given-names></name><name><surname>Oh</surname><given-names>Jae-In</given-names></name><name><surname>Song</surname><given-names>Young-Gwang</given-names></name><name><surname>Kim</surname><given-names>Sang-Yoon</given-names></name><name><surname>Park</surname><given-names>Yonghwan</given-names></name><name><surname>Byun</surname><given-names>Bong-Kyu</given-names></name></person-group><article-title>Two new species of the genus <italic>Acrolepiopsis</italic> Gaedike, 1970 (Lepidoptera, Glyphipterigidae) from Korea</article-title><source>Biodivers Data J</source><day>11</day><month>09</month><year>2025</year><volume>13</volume><pub-id pub-id-type="doi">10.3897/BDJ.13.e163874</pub-id></mixed-citation></tp:treatment-meta><tp:nomenclature><tp:taxon-name><object-id xmlns:xlink="http://www.w3.org/1999/xlink" content-type="arpha" xlink:type="simple">3F7713B0-384C-58A2-B6D6-637C4DF55844</object-id><tp:taxon-name-part taxon-name-part-type="genus">Acrolepiopsis</tp:taxon-name-part> <tp:taxon-name-part taxon-name-part-type="species">koreana</tp:taxon-name-part><object-id xmlns:xlink="http://www.w3.org/1999/xlink" content-type="zoobank" xlink:type="simple" object-id-type="ZooBank">D74B529C-1E58-4A32-A4B2-CA0E3C41484D</object-id></tp:taxon-name><tp:taxon-authority>Jeong &amp; Byun</tp:taxon-authority><tp:taxon-status xmlns:xlink="http://www.w3.org/1999/xlink" xlink:type="simple">sp. nov.</tp:taxon-status></tp:nomenclature><tp:treatment-sec sec-type="materials"><title>Materials</title><list list-type="alpha-lower" list-content="occurrences"><list-item><p><bold>Type status:</bold> <named-content xmlns:xlink="http://www.w3.org/1999/xlink" content-type="dwc:typeStatus" xlink:type="simple">Holotype</named-content>. <bold>Occurrence:</bold> catalogNumber: <named-content xmlns:xlink="http://www.w3.org/1999/xlink" content-type="dwc:catalogNumber" xlink:type="simple">HNU_DNA_10839</named-content>; recordedBy: <named-content xmlns:xlink="http://www.w3.org/1999/xlink" content-type="dwc:recordedBy" xlink:type="simple">BK Byun</named-content>; individualCount: <named-content xmlns:xlink="http://www.w3.org/1999/xlink" content-type="dwc:individualCount" xlink:type="simple">1</named-content>; sex: <named-content xmlns:xlink="http://www.w3.org/1999/xlink" content-type="dwc:sex" xlink:type="simple">male</named-content>; lifeStage: <named-content xmlns:xlink="http://www.w3.org/1999/xlink" content-type="dwc:lifeStage" xlink:type="simple">adult</named-content>; otherCatalogNumbers: <named-content xmlns:xlink="http://www.w3.org/1999/xlink" content-type="dwc:otherCatalogNumbers" xlink:type="simple">gen. slide no. HNUSEL-1009, DNA barcode Accession number (GenBank) PV748135.</named-content>; <bold>Taxon:</bold> order: <named-content xmlns:xlink="http://www.w3.org/1999/xlink" content-type="dwc:order" xlink:type="simple">Lepidoptera</named-content>; family: <named-content xmlns:xlink="http://www.w3.org/1999/xlink" content-type="dwc:family" xlink:type="simple">Glyphipterigidae</named-content>; genus: <named-content xmlns:xlink="http://www.w3.org/1999/xlink" content-type="dwc:genus" xlink:type="simple"><italic>Acrolepiopsis</italic></named-content>; <bold>Location:</bold> country: <named-content xmlns:xlink="http://www.w3.org/1999/xlink" content-type="dwc:country" xlink:type="simple">Korea</named-content>; stateProvince: <named-content xmlns:xlink="http://www.w3.org/1999/xlink" content-type="dwc:stateProvince" xlink:type="simple">GW</named-content>; locality: <named-content xmlns:xlink="http://www.w3.org/1999/xlink" content-type="dwc:locality" xlink:type="simple">Jeongseon-gun</named-content>; <bold>Event:</bold> year: <named-content xmlns:xlink="http://www.w3.org/1999/xlink" content-type="dwc:year" xlink:type="simple">2024</named-content>; month: <named-content xmlns:xlink="http://www.w3.org/1999/xlink" content-type="dwc:month" xlink:type="simple">viii</named-content>; day: <named-content xmlns:xlink="http://www.w3.org/1999/xlink" content-type="dwc:day" xlink:type="simple">25</named-content></p></list-item></list></tp:treatment-sec><tp:treatment-sec sec-type="Description"><title>Description</title><p><bold>Adult</bold> (Fig. <xref ref-type="fig" rid="F13296629">2</xref><xref ref-type="fig" rid="F13296635">b</xref>). Wingspan 10 mm.</p><p><bold>Head: </bold>Covered with a dense dark grey scales; antennae dark grey; labial palpus black, sharply curved upwards, and blunt tip.</p><p><bold>Thorax:</bold> Silvery-brown with yellowish colour; tegula densely covered with dark black scales. Legs dark yellow; dorsal of fore- and hind tibia being black; hind tarsus black dorsally, with last segment yellowish-brown. Fore-wing ground colour dark grey with ochreous colour, gradually light brown towards apex; scattered with bright brown spots; costal streaks faint, short yellowish-brown spots, with 4–5 evenly spaced along margin; Dorsal streaks located at the 1/3 of hind margin, three times longer than costal streaks, light grey, and hook-shaped. Hind-wings light grey, lanceolate, and sharply tapering towards the tip.</p><p><bold>Abdomen:</bold> Light grey with scattered dark colour.</p><p><bold>Male genitalia</bold>. Unknown.</p><p><bold>Female genitalia </bold>(Fig. <xref ref-type="fig" rid="F13296664">3</xref><xref ref-type="fig" rid="F13296672">c</xref>)<bold>.</bold> Apophyses anteriores and apophyses posteriores equal in length. Apophyses posteriores slightly curved at the 1/5 point. Ostium bursae round with slightly raised edge, surrounded by semicircular membranous part. Ductus bursae 1.5 times longer than apophyses posteriores, thick, sclerotised for 2/3 of its length and remaining portion being thin and membranous. Corpus bursae 1.3 times longer than ductus bursae, thin, membranous oval shape, with junction to the ductus bursae being thickened and wrinkled. Signa absent.</p></tp:treatment-sec><tp:treatment-sec sec-type="Diagnosis"><title>Diagnosis</title><p>This species is similar to <italic>Acrolepiopsis quinquelobatae</italic> sp. nov., but can be distinguished by light grey costal streaks and more extensively sclerotised region in the ductus bursae of the female genitalia.</p></tp:treatment-sec><tp:treatment-sec sec-type="Etymology"><title>Etymology</title><p>The species name of the new species was derived from the type locality (Korea).</p></tp:treatment-sec><tp:treatment-sec sec-type="Distribution"><title>Distribution</title><p>Korea (endemic).</p></tp:treatment-sec><tp:treatment-sec sec-type="Notes"><title>Notes</title><p>This new species, <italic>Acrolepiopsis koreana</italic> sp. nov., shows a distinct genetic divergence of 8% from the closely-related Korean species <italic>A. sapporensis</italic>. In addition, a morphological comparison with <italic>A. postomacula</italic>, a species recorded from Korea and known as a genus hosta feeder, reveals that the adult of <italic>A. koreana</italic> sp. nov. has a generally darker grey ground colour on the hind-wing, and that the sclerotised portion of the ductus bursae in the female genitalia is shorter, occupying approximately 1/3 of its total length.   Although the description is based on a single female holotype, we propose it as a new species because of its significant genetic divergence from closely-related species (Fig. <xref ref-type="fig" rid="F13293889">1</xref>).</p></tp:treatment-sec><tp:treatment-sec><!--Section generated to contain objects referenced in tp:taxon-treatment.--><fig-group id="F13296629" position="float" orientation="portrait"><caption><p>Adults of new species of genus <italic>Acrolepiopsis</italic>. Scale bar: 2 mm.</p></caption><fig id="F13296634" position="float" orientation="portrait"><object-id xmlns:xlink="http://www.w3.org/1999/xlink" content-type="arpha" xlink:type="simple">1D085652-0E5A-5970-B55E-696FFF928282</object-id><object-id xmlns:xlink="http://www.w3.org/1999/xlink" content-type="doi" xlink:type="simple">10.3897/BDJ.13.e163874.figure2a</object-id><label>Figure 2a.</label><caption><p>Adult of <italic>A.</italic> <italic>quinquelobatae</italic> sp. nov. (Holotype);    </p></caption><graphic xmlns:xlink="http://www.w3.org/1999/xlink" xlink:href="bdj-13-e163874-g002_a.png" xlink:type="simple" position="float" orientation="portrait" id="oo_1361431.png"><uri content-type="original_file" xlink:type="simple">https://binary.pensoft.net/fig/1361431</uri></graphic></fig><fig id="F13296635" position="float" orientation="portrait"><object-id xmlns:xlink="http://www.w3.org/1999/xlink" content-type="arpha" xlink:type="simple">CC8AE1F4-9AFD-5E30-ADB0-ADAAE502191D</object-id><object-id xmlns:xlink="http://www.w3.org/1999/xlink" content-type="doi" xlink:type="simple">10.3897/BDJ.13.e163874.figure2b</object-id><label>Figure 2b.</label><caption><p>Adult of <italic>A. koreana</italic> sp. nov. (Holotype).   </p></caption><graphic xmlns:xlink="http://www.w3.org/1999/xlink" xlink:href="bdj-13-e163874-g002_b.png" xlink:type="simple" position="float" orientation="portrait" id="oo_1361432.png"><uri content-type="original_file" xlink:type="simple">https://binary.pensoft.net/fig/1361432</uri></graphic></fig></fig-group><fig id="F13296635" position="float" orientation="portrait"><object-id xmlns:xlink="http://www.w3.org/1999/xlink" content-type="arpha" xlink:type="simple">CC8AE1F4-9AFD-5E30-ADB0-ADAAE502191D</object-id><object-id xmlns:xlink="http://www.w3.org/1999/xlink" content-type="doi" xlink:type="simple">10.3897/BDJ.13.e163874.figure2b</object-id><label>Figure 2b.</label><caption><p>Adult of <italic>A. koreana</italic> sp. nov. (Holotype).   </p></caption><graphic xmlns:xlink="http://www.w3.org/1999/xlink" xlink:href="bdj-13-e163874-g002_b.png" xlink:type="simple" position="float" orientation="portrait" id="oo_1361432.png"><uri content-type="original_file" xlink:type="simple">https://binary.pensoft.net/fig/1361432</uri></graphic></fig><fig-group id="F13296664" position="float" orientation="portrait"><caption><p>Male and female genitalia of <italic>Acrolepiopsis</italic>. Scale bar: 0.5 mm.</p></caption><fig id="F13296670" position="float" orientation="portrait"><object-id xmlns:xlink="http://www.w3.org/1999/xlink" content-type="arpha" xlink:type="simple">022A7402-3C00-5634-A429-917A575917DD</object-id><object-id xmlns:xlink="http://www.w3.org/1999/xlink" content-type="doi" xlink:type="simple">10.3897/BDJ.13.e163874.figure3a</object-id><label>Figure 3a.</label><caption><p><italic>A. </italic><italic>quinquelobatae</italic> sp. nov. (♂, Holotype, gen. slide no. HNUSEL-1297);   </p></caption><graphic xmlns:xlink="http://www.w3.org/1999/xlink" xlink:href="bdj-13-e163874-g003_a.png" xlink:type="simple" position="float" orientation="portrait" id="oo_1361428.png"><uri content-type="original_file" xlink:type="simple">https://binary.pensoft.net/fig/1361428</uri></graphic></fig><fig id="F13296671" position="float" orientation="portrait"><object-id xmlns:xlink="http://www.w3.org/1999/xlink" content-type="arpha" xlink:type="simple">ED0879A9-B607-5A55-808C-F50381C47674</object-id><object-id xmlns:xlink="http://www.w3.org/1999/xlink" content-type="doi" xlink:type="simple">10.3897/BDJ.13.e163874.figure3b</object-id><label>Figure 3b.</label><caption><p><italic>A. </italic><italic>quinquelobatae</italic> sp. nov., female<italic> </italic>(♀, gen. slide no. HNUSEL-1295); </p></caption><graphic xmlns:xlink="http://www.w3.org/1999/xlink" xlink:href="bdj-13-e163874-g003_b.png" xlink:type="simple" position="float" orientation="portrait" id="oo_1361434.png"><uri content-type="original_file" xlink:type="simple">https://binary.pensoft.net/fig/1361434</uri></graphic></fig><fig id="F13296672" position="float" orientation="portrait"><object-id xmlns:xlink="http://www.w3.org/1999/xlink" content-type="arpha" xlink:type="simple">05C235E1-98C5-5062-A50A-6B2C863C0E93</object-id><object-id xmlns:xlink="http://www.w3.org/1999/xlink" content-type="doi" xlink:type="simple">10.3897/BDJ.13.e163874.figure3c</object-id><label>Figure 3c.</label><caption><p><italic>A. koreana</italic> sp. nov. (♀, Holotype, gen. slide no. HNUSEL-1009).</p></caption><graphic xmlns:xlink="http://www.w3.org/1999/xlink" xlink:href="bdj-13-e163874-g003_c.png" xlink:type="simple" position="float" orientation="portrait" id="oo_1361430.png"><uri content-type="original_file" xlink:type="simple">https://binary.pensoft.net/fig/1361430</uri></graphic></fig></fig-group><fig id="F13296672" position="float" orientation="portrait"><object-id xmlns:xlink="http://www.w3.org/1999/xlink" content-type="arpha" xlink:type="simple">05C235E1-98C5-5062-A50A-6B2C863C0E93</object-id><object-id xmlns:xlink="http://www.w3.org/1999/xlink" content-type="doi" xlink:type="simple">10.3897/BDJ.13.e163874.figure3c</object-id><label>Figure 3c.</label><caption><p><italic>A. koreana</italic> sp. nov. (♀, Holotype, gen. slide no. HNUSEL-1009).</p></caption><graphic xmlns:xlink="http://www.w3.org/1999/xlink" xlink:href="bdj-13-e163874-g003_c.png" xlink:type="simple" position="float" orientation="portrait" id="oo_1361430.png"><uri content-type="original_file" xlink:type="simple">https://binary.pensoft.net/fig/1361430</uri></graphic></fig><fig id="F13293889" position="float" orientation="portrait"><object-id xmlns:xlink="http://www.w3.org/1999/xlink" content-type="arpha" xlink:type="simple">9B528A49-5771-5F34-822A-FF223CBDDA13</object-id><object-id xmlns:xlink="http://www.w3.org/1999/xlink" content-type="doi" xlink:type="simple">10.3897/BDJ.13.e163874.figure3a</object-id><label>Figure 1.</label><caption><p>Neighbour–Joining tree of the genus <italic>Acrolepiopsis</italic> in Korea, based on the DNA barcode region.</p></caption><graphic xmlns:xlink="http://www.w3.org/1999/xlink" xlink:href="bdj-13-e163874-g001.png" position="float" id="oo_1398020.png" orientation="portrait" xlink:type="simple"><uri content-type="original_file" xlink:type="simple">https://binary.pensoft.net/fig/1398020</uri></graphic></fig></tp:treatment-sec></tp:taxon-treatment>
